# Supplementary material for: Design of a Novel Auxiliary Diagnostic Test for the Determination of Authenticity of Tequila 100% Agave Silver Class Based on Chemometrics Analysis of the Isotopic Fingerprint of the Beverage
Source: Foods. 2023 Jul 5;12(13):2605. doi: 10.3390/foods12132605 (PMC10341325; doi:10.3390/foods12132605)
Supplement: Supplementary file 1 [file foods-12-02605-s001.zip]

Archive with 1 entries (1 files):
- foods-2471079-supplementary.pdf
